# Supplementary material for: Highly Efficient Use of Infrared Spectroscopy (ATR-FTIR) to Identify Aphid Species
Source: Biology (Basel). 2022 Aug 18;11(8):1232. doi: 10.3390/biology11081232 (PMC9404783; doi:10.3390/biology11081232)
Supplement: Supplementary file 1 [file biology-11-01232-s001.zip]

Archive with 1 entries (1 files):
- biology-1810948-supplementary.pdf
